# Supplementary material for: Bisabolane Sesquiterpenes with Anti-Chlamydial Activity Isolated from Ligularia narynensis
Source: Int J Mol Sci. 2025 Feb 6;26(3):1388. doi: 10.3390/ijms26031388 (PMC11818376; doi:10.3390/ijms26031388)
Supplement: Supplementary file 1 [file ijms-26-01388-s001.zip]

Archive with 1 entries (1 files):
- ijms-3436484-supplementary.pdf
